# Supplementary material for: Multi-flow channel bioreactor enables real-time monitoring of cellular dynamics in 3D engineered tissue
Source: Commun Biol. 2019 May 3;2:158. doi: 10.1038/s42003-019-0400-z (PMC6499812; doi:10.1038/s42003-019-0400-z)
Supplement: Supplementary file 3 — Supplementary Data 1 [file 42003_2019_400_MOESM3_ESM.xlsx]

## Sheet: Figure 1
	Trend of mean total vessel length formed in each scaffold as determined by Angiotool
	Time	Avg. Total vessel length (mm)	SEM
	7	25.6928	4.017
	7.04167	26.2516	4.37452
	7.08333	25.4255	4.37784
	7.125	26.5226	4.65004
	7.16667	26.8703	4.45459
	7.20833	24.2417	4.33931
	7.25	26.6663	4.60993
	7.29167	27.7844	4.3414
	7.33333	29.1047	4.77002
	7.375	29.2423	5.13412
	7.41667	30.0593	4.87827
	7.45833	30.5039	4.62948
	7.5	31.0789	4.76259
	7.54167	31.4871	4.51198
	7.58333	32.1657	4.52997
	7.625	32.5825	4.19263
	7.66667	33.5405	4.40108
	7.70833	32.4265	4.36321
	7.75	36.1084	3.85588
	7.79167	32.9802	3.97677
	7.83333	35.5737	3.68223
	7.875	34.6836	4.08435
	7.91667	34.3501	3.28363
	7.95833	34.8718	3.10159
	8	32.635	4.76267
	8.04167	33.9287	3.09994
	8.08333	34.2672	3.37969
	8.125	31.7539	4.24448
	8.16667	31.4515	4.7097
	8.20833	33.0922	4.57914
	8.25	32.9449	4.11266
	8.29167	32.9449	4.11266
	8.33333	33.7635	4.10874
	8.375	33.0926	3.00373
	8.41667	32.6425	4.78484
	8.45833	35.1355	4.57565
	8.5	35.2546	3.79018
	8.54167	33.5211	5.47151
	8.58333	36.0703	3.38323
	8.625	34.2071	4.71686
	8.66667	35.3401	2.99031
	8.70833	30.9004	7.93338
	8.75	31.977	7.25493
	8.79167	33.4598	6.94275
	8.83333	35.6405	7.07284
	8.875	33.9759	7.90953
	8.91667	37.1942	6.71036
	8.95833	36.1629	8.13718
	9	37.0577	6.48573
	9.04167	35.7629	7.71037
	9.08333	36.3409	6.56098
	9.125	37.8835	6.2638
	9.16667	36.7757	6.22444
	9.20833	35.8387	7.16999
	9.25	37.4795	7.54222
	9.29167	38.0346	7.5025
	9.33333	37.0626	7.93424
	9.375	38.409	7.53368
	9.41667	35.9585	8.53161
	9.45833	37.3339	7.52837
	9.5	36.8341	8.23918
	9.54167	35.974	8.38158
	9.58333	37.7835	7.64733
	9.625	36.5882	7.21424
	9.66667	35.8211	7.73613
	9.70833	34.9225	7.49809
	9.75	35.8376	6.05512
	9.79167	36.8166	6.11211
	9.83333	37.8955	6.06202
	9.875	38.4844	6.7585
	9.91667	37.9975	6.91104
	9.95833	36.4045	6.34014
	10	37.1084	6.65056
	10.0417	37.0916	6.95039
	10.0833	37.6566	6.18673
	10.125	36.3018	6.62904
	10.1667	37.0133	7.07065
	10.2083	34.8813	6.52272
	10.25	35.9304	6.33575
	10.2917	36.1701	6.24445
	10.3333	35.963	7.08566
	10.375	34.4179	6.55363
	10.4167	35.9416	6.36537
	10.4583	35.7929	6.18661
	10.5	34.6401	7.21978
	10.5417	33.8197	6.81706

## Sheet: Figure 2C
		Trend of mean total vessel length formed in each scaffold subjected to either direct or bypass (control) flow conditions
		Direct Flow		Bypass Flow
	Time	Total vessel length (mm)	SEM	Total vessel length (mm)	SEM
	7	25.6928	4.017	23.816	2.29726
	7.04167	26.2516	4.37452	24.389	2.00993
	7.08333	25.4255	4.37784	25.1203	2.50156
	7.125	26.5226	4.65004	26.4206	2.60243
	7.16667	26.8703	4.45459	26.4217	2.54432
	7.20833	24.2417	4.33931	26.3707	1.91833
	7.25	26.6663	4.60993	27.5795	2.23973
	7.29167	27.7844	4.3414	27.126	2.8827
	7.33333	29.1047	4.77002	27.4967	2.61307
	7.375	29.2423	5.13412	28.4145	2.38682
	7.41667	30.0593	4.87827	27.8071	2.28637
	7.45833	30.5039	4.62948	27.2718	1.95406
	7.5	31.0789	4.76259	27.8813	2.41351
	7.54167	31.4871	4.51198	27.9728	2.294
	7.58333	32.1657	4.52997	28.2959	2.26829
	7.625	32.5825	4.19263	28.6393	2.15743
	7.66667	33.5405	4.40108	29.2953	2.24983
	7.70833	32.4265	4.36321	29.1026	2.22492
	7.75	36.1084	3.85588	28.8891	2.57534
	7.79167	32.9802	3.97677	28.3381	2.36043
	7.83333	35.5737	3.68223	27.42	2.88236
	7.875	34.6836	4.08435	27.833	2.43751
	7.91667	34.3501	3.28363	27.6474	2.34398
	7.95833	34.8718	3.10159	27.9097	2.29211
	8	32.635	4.76267	27.7982	2.12068
	8.04167	33.9287	3.09994	27.5736	2.56239
	8.08333	34.2672	3.37969	27.0498	2.29594
	8.125	31.7539	4.24448	25.9189	2.72131
	8.16667	31.4515	4.7097	27.3297	2.88898
	8.20833	33.0922	4.57914	27.512	2.77171
	8.25	32.9449	4.11266	29.3304	1.98722
	8.29167	32.9449	4.11266	29.3304	1.98722
	8.33333	33.7635	4.10874	30.2502	1.79535
	8.375	33.0926	3.00373	30.295	2.11489
	8.41667	32.6425	4.78484	30.0124	2.6433
	8.45833	35.1355	4.57565	29.5901	3.0584
	8.5	35.2546	3.79018	30.1809	3.16215
	8.54167	33.5211	5.47151	29.2081	3.65786
	8.58333	36.0703	3.38323	30.129	3.45685
	8.625	34.2071	4.71686	29.7993	3.22396
	8.66667	35.3401	2.99031	29.5389	3.16417
	8.70833	30.9004	7.93338	29.622	3.83222
	8.75	31.977	7.25493	29.817	4.2889
	8.79167	33.4598	6.94275	29.2532	4.60533
	8.83333	35.6405	7.07284	29.0849	4.43952
	8.875	33.9759	7.90953	28.823	4.56947
	8.91667	37.1942	6.71036	28.6202	4.09946
	8.95833	36.1629	8.13718	28.2904	4.57117
	9	37.0577	6.48573	28.5232	4.80924
	9.04167	35.7629	7.71037	29.0067	4.87041
	9.08333	36.3409	6.56098	28.8446	5.3782
	9.125	37.8835	6.2638	29.1316	4.97865
	9.16667	36.7757	6.22444	28.9114	5.31339
	9.20833	35.8387	7.16999	28.8028	5.34051
	9.25	37.4795	7.54222	28.9046	5.61091
	9.29167	38.0346	7.5025	28.824	5.39971
	9.33333	37.0626	7.93424	28.9937	5.76563
	9.375	38.409	7.53368	28.8654	6.14486
	9.41667	35.9585	8.53161	28.5407	6.16154
	9.45833	37.3339	7.52837	28.4535	6.35585
	9.5	36.8341	8.23918	28.7499	6.46132
	9.54167	35.974	8.38158	28.6781	6.57362
	9.58333	37.7835	7.64733	28.7965	6.12984
	9.625	36.5882	7.21424	29.138	6.69534
	9.66667	35.8211	7.73613	29.519	6.42982
	9.70833	34.9225	7.49809	28.4215	6.31113
	9.75	35.8376	6.05512	27.7412	6.24228
	9.79167	36.8166	6.11211	28.3576	6.12211
	9.83333	37.8955	6.06202	27.4424	6.20323
	9.875	38.4844	6.7585	27.5483	4.76507
	9.91667	37.9975	6.91104	26.6039	5.63316
	9.95833	36.4045	6.34014	24.7933	6.62994
	10	37.1084	6.65056	23.2118	5.46497
	10.0417	37.0916	6.95039	23.0876	5.20779
	10.0833	37.6566	6.18673	23.1108	5.32612
	10.125	36.3018	6.62904	22.1906	5.3716
	10.1667	37.0133	7.07065	23.1156	5.13095
	10.2083	34.8813	6.52272	23.2935	5.1448
	10.25	35.9304	6.33575	23.0622	5.32002
	10.2917	36.1701	6.24445	22.6668	5.05565
	10.3333	35.963	7.08566	22.6757	4.84338
	10.375	34.4179	6.55363	22.6373	5.02323
	10.4167	35.9416	6.36537	22.7166	5.03342
	10.4583	35.7929	6.18661	23.0165	4.99173
	10.5	34.6401	7.21978	23.2775	5.23144
	10.5417	33.8197	6.81706	22.6567	4.93015

## Sheet: Figure 2D&2E
	Linear regression of the mean total vessel length in each scaffold subjected to either direct or bypass (control) flow conditions during angiogenesis
	Total vessl length (mm)
		Direct Flow							Bypass Flow
	Time	Scaffold 1	Scaffold 2	Scaffold 3	Scaffold 4	Scaffold 5	Avg.	SEM	Scaffold 1	Scaffold 2	Scaffold 3	Avg.	SEM
	7	34.0826	14.6606	20.4117	31.4986	27.8107	25.6928	3.59291	20.6531	22.5114	28.2835	23.816	2.29726
	7.04167	35.6314	14.477	20.1739	32.3225	28.6531	26.2516	3.91269	21.5791	23.3044	28.2835	24.389	2.00993
	7.08333	36.3232	14.2055	20.4346	31.4715	24.6926	25.4255	3.91566	20.9865	24.7465	29.6279	25.1203	2.50156
	7.125	37.5232	14.1262	20.1481	30.8864	29.9292	26.5226	4.15912	21.9331	26.3806	30.9479	26.4206	2.60243
	7.16667	40.5192	17.3911	21.5566	29.9379	24.9467	26.8703	3.9843	22.5104	25.5583	31.1964	26.4217	2.54432
	7.20833	33.8944	12.0533	19.6963	30.4101	25.1544	24.2417	3.88119	23.0381	26.3907	29.6834	26.3707	1.91833
	7.25	35.4757	13.4357	21.0215	33.2552	30.1436	26.6663	4.12325	23.7607	27.4612	31.5166	27.5795	2.23973
	7.29167	36.3864	15.5213	22.0784	33.0825	31.8536	27.7844	3.88306	23.1547	25.4922	32.7313	27.126	2.8827
	7.33333	39.8491	16.127	23.076	35.4392	31.032	29.1047	4.26644	23.3957	26.7418	32.3527	27.4967	2.61307
	7.375	40.5759	15.1737	22.512	35.5997	32.35	29.2423	4.5921	24.6577	27.7424	32.8435	28.4145	2.38682
	7.41667	40.8847	16.8984	23.2222	35.5248	33.7666	30.0593	4.36326	24.1694	27.2264	32.0255	27.8071	2.28637
	7.45833	41.0295	18.077	24.1423	35.8785	33.3922	30.5039	4.14073	23.6068	27.9292	30.2794	27.2718	1.95406
	7.5	43.6076	19.0128	25.1462	36.0719	31.5559	31.0789	4.25979	23.4212	28.5127	31.7101	27.8813	2.41351
	7.54167	44.2312	20.4924	26.1425	35.2088	31.3606	31.4871	4.03564	23.4184	29.77	30.7299	27.9728	2.294
	7.58333	43.3669	19.9524	27.2809	37.6091	32.6192	32.1657	4.05173	24.0663	28.99	31.8314	28.2959	2.26829
	7.625	42.5183	21.3131	27.8997	38.3748	32.8068	32.5825	3.75001	24.5896	29.3742	31.954	28.6393	2.15743
	7.66667	45.1577	22.1128	29.1968	38.5214	32.7137	33.5405	3.93644	24.9209	30.5695	32.3955	29.2953	2.24983
	7.70833	43.8947	22.1608	29.4496	38.6644	27.9629	32.4265	3.90258	24.8879	29.9738	32.4461	29.1026	2.22492
	7.75	44.9923	20.7598	30.2832	40.0961	29.0618	33.0387	4.28297	23.884	30.3389	32.4446	28.8891	2.57534
Total vessel elongation rate calculated as the mean slope obtained from replicated scaffold total vessel length linear regressions
	Elongation Rate (mm/day)
	Direct flow	Bypass Flow
Scaffold 1	14.5848	4.164
Scaffold 2	12.3816	9.336
Scaffold 3	6.4152	4.5888
Scaffold 4	14.3976
Scaffold 5	11.9592
Avg.	11.9477	6.0296
SEM	1.47908	1.65774
P-Value	0.046

## Sheet: Figure 3
	Vascular network topology analysis by IMARIS
	Branching Angle (Â°)				Branch to Branch/End Point Angle (Â°)				Vessel Orientation Angle (Â°)
	Direct Flow		Bypass Flow		Direct Flow		Bypass Flow		Direct Flow		Bypass Flow
Time (Days)	Avg.	SEM	Avg.	SEM	Avg.	SEM	Avg.	SEM	Avg.	SEM	Avg.	SEM
7	19.5524	0.865918	19.7595	3.08163	35.1445	0.826834	34.0945	5.49502	10.3913	2.61065	10.5106	6.9027
7.04167	20.1192	0.565779	19.4191	2.24524	35.1158	1.0924	33.8813	4.19265	10.6165	7.5786	-8.28073	1.22541
7.08333	19.6382	0.78198	18.8708	2.9863	33.5065	0.857411	32.3588	5.53042	10.1667	5.86739	-5.42639	4.08801
7.125	19.4182	0.918543	19.0017	2.15581	33.7575	1.6649	33.9397	4.59173	10.5828	10.4905	-5.60701	2.08059
7.16667	19.7312	0.904407	17.5826	3.26035	33.1709	1.45301	30.7892	6.6958	2.47573	1.88111	0.447967	2.54852
7.20833	20.4111	0.695581	18.7609	2.98062	34.3093	0.533694	31.442	5.35752	0.964223	7.20786	1.28984	4.83489
7.25	20.1142	0.597674	18.0269	2.851	34.8934	0.79513	31.5094	5.78562	4.07888	4.17668	-7.10651	3.85188
7.29167	19.7048	1.21438	16.2471	4.09769	32.8161	1.34875	29.4181	6.98679	-3.76858	4.71861	4.37997	7.50958
7.33333	19.1068	0.763717	18.5917	3.19204	33.1499	1.19701	30.7279	6.12964	-3.13257	7.42268	-2.20977	3.37562
7.375	20.087	0.943388	17.5963	3.17819	33.2346	0.94882	31.3398	5.30373	-0.748785	5.57516	-3.92196	5.71873
7.41667	19.3403	0.826974	18.2236	3.64845	31.8789	1.19528	31.9287	5.293	-1.94032	5.88501	-0.971906	3.51448
7.45833	19.7016	0.922347	19.5077	2.59562	32.5915	1.17676	32.6914	4.33582	4.22268	1.37225	-1.93844	5.57776
7.5	18.4329	1.09827	17.6399	3.18374	31.9131	1.80944	30.6506	5.8041	3.58313	0.910087	-5.81983	8.22662
7.54167	19.0139	1.08616	17.4704	2.8256	31.0872	1.87832	30.0089	5.3983	1.14514	3.87259	-2.46093	5.65483
7.58333	18.5845	1.37337	18.5752	2.63751	30.8252	1.61349	29.8018	5.14186	1.57582	3.60399	2.93471	4.84571
7.625	18.9438	0.909524	18.1139	3.51799	31.1794	1.91077	30.1189	6.02456	-2.53081	5.21803	-4.00465	2.77752
7.66667	18.8719	0.936125	19.033	2.09528	31.6038	1.49202	31.6565	3.63829	-1.3092	3.82963	-3.15731	3.47223
7.70833	17.998	1.35472	17.6607	2.9141	31.0394	1.95766	29.8873	5.19945	1.2105	2.66793	-2.16563	2.50756
7.75	19.2301	1.19195	16.9997	3.49395	31.3096	2.12418	29.6302	6.3611	4.13926	2.15666	-3.73941	4.38071
7.79167	18.4147	1.08033	18.4415	1.84813	30.4953	2.30565	31.5891	4.41047	1.18819	3.10811	-8.77462	5.20136
7.83333	20.0191	0.758307	19.903	3.3476	31.2842	1.92727	31.0494	4.94622	0.792365	2.86148	-5.01657	7.96742
7.875	18.5052	1.16038	19.3661	2.61978	31.3538	2.37327	31.4646	4.06619	4.48543	4.89722	-9.48512	5.42191
7.91667	18.5429	1.09605	18.6405	2.04635	31.4055	1.81755	31.4954	5.10955	-1.40829	3.60195	-9.82371	1.44691
7.95833	18.6116	1.15508	19.4176	2.02979	31.1563	2.47737	32.6314	4.3559	6.08933	2.89291	-5.35652	4.70961
8	18.4809	1.50904	18.2475	2.61558	31.5309	2.09558	32.2854	4.73805	6.89646	5.5705	-8.80778	0.847849
8.04167	20.0068	0.815436	19.0062	3.1754	33.1815	2.03847	32.635	5.44438	-1.03568	8.0115	-6.19369	4.90651
8.08333	19.1129	1.33199	17.7737	2.9726	32.2286	1.89811	32.129	4.38632	-0.894485	2.87075	-2.33334	3.80276
8.125	19.2864	1.45377	19.2919	3.31454	32.7109	2.39224	33.695	5.36038	2.84839	2.68152	4.27127	5.83831
8.16667	19.1432	1.74686	19.4967	2.44041	32.548	2.76251	33.2707	30.6768	-3.5234	6.54686	-5.88881	2.03786
8.20833	19.418	1.69386	18.9976	2.52076	32.1278	2.87699	32.8464	4.65684	3.13713	2.82392	-1.70556	3.35261
8.25	18.559	0.98797	18.7228	2.7197	32.0543	2.55945	32.2401	5.47756	4.51264	4.33525	1.10427	8.32279
8.29167	19.7031	0.601096	18.3518	3.42957	36.0096	0.482815	32.9211	4.44045	-2.73483	3.3381	-0.122667	8.31681
8.33333	19.8786	0.704439	17.981	2.09545	33.7449	0.450528	31.9175	4.00175	-7.09358	12.5819	0.6681	2.83688
8.375	20.3106	0.762471	17.9469	2.5458	34.9078	0.710734	30.8646	4.23478	16.2073	15.8435	4.23362	6.69381
8.41667	20.1083	0.704189	19.3057	2.32898	34.5262	1.63387	31.1336	4.50913	11.6535	11.7268	1.0822	5.78558
8.45833	19.1305	0.806026	17.2538	3.56265	33.874	0.508767	29.5138	6.17974	-2.27318	5.39297	-0.933137	3.85124
8.5	21.0651	0.192824	18.3001	2.57419	35.3925	0.371046	30.9356	4.28635	-4.63714	6.06266	0.59524	7.29678
8.54167	20.2314	0.84132	19.5208	3.00562	33.2527	0.545133	31.622	5.56127	-11.2521	8.37351	4.54484	3.72021
8.58333	19.8988	0.409661	19.6644	1.68612	35.6746	0.645515	32.3391	4.25341	-12.8495	7.34027	-1.58787	4.90871
8.625	20.5515	1.2616	18.8575	2.01571	34.3097	0.566205	31.5025	4.87757	0.31685	7.17479	-2.94406	4.35895
8.66667	19.7226	0.638866	18.0696	2.89968	34.5499	1.02286	30.2173	5.43942	-4.13576	7.11057	-4.98007	2.14826
8.70833	19.5653	0.819181	18.5208	2.2282	33.6101	1.59053	30.6028	4.5646	7.13848	17.0355	-1.00042	3.18054
8.75	18.9784	1.50844	19.1176	2.22615	33.0194	2.00072	31.0007	5.29652	-7.1759	5.4088	-5.53063	2.91452
8.79167	19.8985	0.754841	18.7742	51.674	32.9233	1.58453	30.0086	4.80487	-7.81367	4.99816	-1.84431	3.3006
8.83333	18.935	1.14453	18.4309	2.02301	33.066	1.30076	29.9857	5.36797	-6.96067	3.83763	-5.44355	0.337592
8.875	19.9553	0.784763	18.3551	2.70896	33.6103	1.93643	30.9797	5.66029	-5.39617	5.6408	3.21464	1.64041
8.91667	19.8724	2.16846	17.846	2.83687	32.7507	2.52743	31.1736	4.70998	0.599242	4.07474	-1.5021	1.96233
8.95833	19.054	1.34842	18.6307	2.71303	33.1559	2.81117	30.7636	5.74511	-11.3712	1.99328	-1.29719	2.36275
9	17.6419	1.99098	19.0433	2.27251	31.2599	3.25501	30.9033	5.15079	-4.30223	1.53229	-0.402977	2.83993
9.04167	17.7101	2.71969	18.2673	2.24977	31.0222	3.99238	30.9162	4.97431	-2.55626	5.5946	-1.56251	2.02232
9.08333	18.453	1.86147	19.6789	1.73371	31.4229	4.00723	33.5021	4.47232	5.02419	3.8078	-2.30416	5.19724
9.125	18.29	1.47601	18.7972	3.00907	31.0599	2.87282	32.1529	5.74694	-1.21161	4.14418	-6.79131	10.5542
9.16667	19.094	1.76716	18.7008	2.8685	32.2153	3.29589	31.6612	5.37445	-2.10036	4.41372	-6.29655	8.35556
9.20833	19.9812	1.50539	19.0429	1.69819	32.3586	2.4473	32.9433	4.39233	-3.96283	5.56692	0.925555	8.3537
9.25	18.474	1.51371	19.1625	2.53126	30.6486	3.11693	31.9069	4.56635	2.66979	3.84702	-5.6568	3.75839
9.29167	18.7518	1.72488	19.2822	0.74788	32.6257	2.52096	32.6097	3.46943	-3.35264	9.12443	-10.4312	1.68351
9.33333	18.8485	1.41274	18.8412	1.49082	31.9039	2.51066	32.2806	3.88653	-4.59716	1.79913	-5.30341	3.06373
9.375	18.0799	2.15951	18.6281	2.4001	31.3049	2.73317	31.4016	4.60762	-1.10911	5.05962	-3.41873	1.14701
9.41667	19.9748	1.6021	19.2393	2.36216	32.938	2.64421	32.1436	4.5546	-2.32949	5.51737	-6.5423	3.64545
9.45833	20.1107	1.80996	19.1392	1.91916	31.8488	2.94746	31.1552	4.34091	0.171843	5.12183	-2.38939	3.4462
9.5	18.2767	2.04466	19.0035	2.19487	32.1966	3.37803	31.8025	4.27935	-4.89906	1.97271	-2.47697	2.38569
9.54167	19.4644	1.70294	18.99	2.32315	33.1095	2.8674	30.7483	41.3479	-3.12841	6.54765	0.30317	2.64948
9.58333	19.115	1.5813	19.1815	1.45036	32.784	24.1972	30.7325	5.44065	-2.5802	4.69402	-10.0012	1.87452
9.625	19.2099	1.04369	19.6764	2.52088	32.4598	2.45274	31.7733	4.83531	-1.69861	3.8286	-7.65117	2.957
9.66667	18.8959	1.73468	19.2689	1.98502	32.2283	2.50762	32.2477	3.95049	3.36925	1.83138	-5.74503	0.439904
9.70833	19.8468	1.91782	20.5808	1.70635	31.8933	2.66384	33.9462	3.68128	-2.85892	4.29565	-3.32976	2.74862
9.75	18.4721	1.61222	20.2079	39.3598	31.3521	2.94304	32.5584	3.69295	-0.662424	2.2328	-10.198	3.63024
9.79167	19.1098	2.09735	19.8349	1.23131	32.6323	2.72369	33.0872	3.5396	-2.69127	1.58755	-5.7757	6.32295
9.83333	19.8966	1.57631	20.4186	1.0879	32.7332	2.65772	33.4791	3.35159	0.35087	2.88729	-8.31164	3.5744
9.875	19.2397	1.52611	18.6232	2.07505	32.1839	2.46742	32.3858	4.05008	-0.558257	5.9748	-8.26401	1.38617
9.91667	19.6429	1.5096	19.1714	3.44745	33.2594	2.77459	32.4168	4.48171	-1.08584	7.18933	-4.78004	2.28013
9.95833	18.4959	2.00526	19.7196	1.89732	31.0904	2.85115	33.1765	4.58262	1.3489	5.90687	-6.23185	4.13545
10	19.8327	1.43822	19.9021	1.98736	33.1513	2.84302	32.2215	4.48962	-2.24527	2.74701	-9.23241	3.30424
10.0417	19.814	2.1771	19.5853	2.09103	32.5939	2.99105	33.6891	4.77557	-1.13483	4.39038	-6.21088	4.55557
10.0833	19.3885	1.98055	19.1677	3.68326	32.5772	2.39368	33.1399	5.26854	-4.28961	5.32773	-10.8287	2.71618
10.125	19.7429	1.63558	18.7501	2.809	33.9368	2.65125	32.3444	6.02973	-4.23018	4.72552	-10.6186	0.875334
10.1667	19.4997	1.53233	20.4527	2.87959	33.6101	1.95616	31.5998	6.52228	-4.78148	5.53154	-1.16893	7.85173
10.2083	19.9668	1.47467	39.624	4.05954	32.6874	2.89185	32.7173	6.2034	-0.352735	2.56381	-4.57826	5.0706
10.25	18.5853	1.82751	19.1563	2.55638	31.5607	2.85727	31.8536	5.12392	-1.069	5.32463	-3.29097	3.29081
10.2917	18.7844	2.07617	19.7522	1.8196	32.4381	2.94899	32.5654	4.89774	-7.96269	5.47239	-5.80453	2.79181
10.3333	19.6153	1.22004	18.3486	2.78239	32.8401	2.14679	31.958	4.7882	-6.14231	6.28738	-6.83277	3.14907
10.375	19.0985	1.96825	18.0449	3.17145	32.8638	2.74303	32.5212	5.68146	-1.90787	6.09546	-1.24865	3.91848
10.4167	20.0212	1.49562	19.4759	3.04835	33.4384	2.79689	32.8925	5.32401	-1.81011	3.86645	3.10164	7.02245
10.4583	19.2592	1.77135	19.7798	1.80766	33.492	2.16417	33.1855	4.11912	-3.87155	4.18013	-4.58597	1.77239
10.5	19.6086	1.52904	19.0635	2.53034	33.1936	2.77021	33.1002	5.06969	-0.835386	4.60276	-1.39099	6.07945
10.5417	19.8335	1.33723	17.9265	3.25293	33.3709	2.45023	31.9673	5.58896	-1.4019	6.39057	-1.74181	1.52703
10.5833	18.5843	1.57152	18.8094	3.30159	33.1391	2.14498	31.3992	6.22802	-3.85985	5.00486	-0.475283	2.88702
10.625	18.8657	1.31021	19.6768	2.45049	32.8313	2.83077	32.9945	5.02618	-6.24081	4.61691	-5.52904	5.60486
10.6667	19.2494	1.3818	20.4448	2.6269	33.5988	2.55188	32.3437	5.77696	-11.685	4.86122	-3.80626	3.76793

## Sheet: Figure 4
							Endothelial tip cell tracking analysis
							Tip Cell Mean Distance (µm)
							Direct flow						Bypass Flow
						Time (Hr)	Scaffold 1	Scaffold 2	Scaffold 3	Scaffold 4	AVG	SEM	Scaffold 1	Scaffold 2	Scaffold 3	AVG	SEM
						1	327.368	160.106	316.777	235.885	260.034	39.0752	337.521	296.67	306.213	313.468	12.3378
						2	570.402	332.689	480.103	446.165	457.34	49.1291	617.999	530.665	574.673	574.446	25.2114
						3	752.807	570.996	714.001	704.125	685.482	39.5817	847.302	729.396	744.4	773.699	37.0551
						4	1022.06	738.626	851.954	1041.36	913.501	72.1707	952.923	862.443	957.372	924.246	30.9281
						5	1244.88	968.95	1068.1	1309.55	1147.87	78.4894	1164.96	996.472	1158.05	1106.49	55.0463
						6	1480.14	1140.62	1308.43	1654.52	1395.92	110.605	1401.92	1183.47	1326.42	1303.94	64.054
						7	1685.02	1414.37	1463.28	1853.46	1604.03	101.88	1649	1379.96	1488.73	1505.89	78.1377
						8	1853.31	1622.15	1642.38	2135.68	1813.38	119.471	1837.38	1572.09	1682.61	1697.36	76.9362
						9	2018.29	1840.29	1800.77	2473.54	2033.22	154.207	2012.69	1756.42	1853.44	1874.18	74.7041
						10	2342.04	2070.9	2010.71	2668.98	2273.16	150.336	2186.61	1965.12	2099.58	2083.77	64.4265
						11	2515.68	2284.88	2259.86	2939.61	2500.01	157.438	2310.16	2157.15	2314.6	2260.64	51.758
						12	2712.81	2471.72	2473.75	3227.97	2721.56	178.034	2457.34	2363.55	2491.54	2437.48	38.2591
						13	2914.48	2683.78	2646.32	3556.19	2950.19	210.519	2667.11	2512.3	2677.95	2619.12	53.5025
						14	3150.13	2849.36	2783.63	3838.12	3155.31	241.178	2841.44	2670.33	2874.99	2795.59	63.3732
						15	3344.28	3087.89	3006.23	4075.83	3378.56	243.324	3046.09	2873.06	3041.42	2986.86	56.9146
						16	3529.71	3242.57	3226.13	4328.78	3581.8	258.564	3158.58	3055.92	3231.73	3148.74	50.99
						17	3654.34	3391.53	3409.38	4561.74	3754.25	275.76	3333.13	3193.61	3421.34	3316.03	66.293
						18	3791.66	3563.31	3607.44	4742.65	3926.27	276.583	3472.76	3395.92	3617.77	3495.48	65.0435
						19	3932.83	3718.11	3781.39	5003.09	4108.85	301.462	3685.69	3523.59	3787.71	3665.66	76.9006
						20	4018.43	3853.56	3961.05	5197.43	4257.62	315.13	3910.49	3694.62	4010.24	3871.78	93.1456
						21	4150.73	4004.85	4123.51	5499.87	4444.74	353.133	4080.27	3862.26	4284.28	4075.6	121.849
						22	4263.81	4124.59	4392.38	5789.64	4642.6	386.234	4289.5	3989.14	4472.52	4250.38	140.902
						23	4411.83	4234.5	4550.99	6095.55	4823.22	429.025	4451.21	4169.56	4645.57	4422.11	138.182
						24	4494.69	4350	4713.41	6312.27	4967.59	454.407	4649.08	4284.49	4776.29	4569.95	147.379
						25	4619.71	4541.96	4940.36	6597.06	5174.78	481.872	4802.25	4450.93	4925.35	4726.18	142.139
						26	4698.9	4719.93	5114.37	6851.44	5346.16	510.776	4992.91	4585.26	5063.87	4880.68	149.123
						27	4848.81	4857.15	5242.48	7022.58	5492.75	518.142	5138.03	4725.25	5231.14	5031.47	155.453
						28	4984.57	5001.74	5364.57	7274.21	5656.27	546.383	5291.7	4840.34	5368.04	5166.7	164.658
						29	5145.65	5136.8	5533.85	7549.81	5841.53	576.9	5444.58	4970.02	5532.3	5315.63	174.652
							Average Tip Cell Velocity (µm/hr)
							Direct flow						Bypass Flow
						Time (Hr)	Scaffold 1	Scaffold 2	Scaffold 3	Scaffold 4	AVG	SEM	Scaffold 1	Scaffold 2	Scaffold 3	AVG	SEM
						1	327.368	160.106	316.777	235.885	260.034	39.0752	337.521	296.67	306.213	313.468	12.3378
						2	243.034	172.583	163.326	210.28	197.306	18.315	280.479	233.995	268.459	260.978	13.9303
						3	182.405	238.308	233.898	257.96	228.143	16.118	229.302	198.731	169.728	199.253	17.1996
						4	269.256	167.63	137.953	337.237	228.019	45.9962	105.622	133.047	212.972	150.547	32.2008
						5	222.816	230.323	216.142	268.186	234.367	11.6392	212.035	134.029	200.674	182.246	24.3307
						6	235.257	171.666	240.332	344.97	248.056	35.8832	236.958	187	168.376	197.445	20.4752
						7	204.884	273.759	154.852	198.942	208.109	24.5639	247.08	196.486	162.304	201.957	24.625
						8	168.287	207.777	179.102	282.221	209.347	25.6803	188.381	192.133	193.881	191.465	1.62243
						9	164.983	218.133	158.389	337.855	219.84	41.5491	175.316	184.328	170.828	176.824	3.96938
						10	323.752	230.615	209.937	195.447	239.938	28.8548	173.918	208.7	246.149	209.589	20.856
						11	173.637	213.981	249.153	270.621	226.848	21.234	123.548	192.034	215.014	176.865	27.4718
						12	197.128	186.834	213.889	288.362	221.553	22.9566	147.182	206.4	176.944	176.842	17.0947
						13	201.678	212.059	172.57	328.221	228.632	34.2322	209.772	148.745	186.404	181.64	17.7775
						14	235.647	165.586	137.308	281.929	205.118	32.9051	174.327	158.032	197.044	176.468	11.3126
						15	194.149	238.526	222.603	237.716	223.248	10.3679	204.649	202.731	166.433	191.271	12.4315
						16	185.432	154.683	219.898	252.943	203.239	21.2578	112.492	182.86	190.309	161.887	24.7908
						17	124.629	148.961	183.252	232.966	172.452	23.483	174.552	137.691	189.606	167.283	15.4211
						18	137.322	171.78	198.062	180.906	172.017	12.784	139.624	202.304	196.432	179.453	19.9867
						19	141.169	154.795	173.944	260.441	182.587	26.8076	212.93	127.67	169.94	170.18	24.6125
						20	85.596	135.45	179.666	194.347	148.765	24.4952	224.806	171.032	222.532	206.123	17.5579
						21	132.299	151.291	162.459	302.436	187.121	38.9389	169.774	167.64	274.037	203.817	35.1155
						22	113.08	119.743	268.866	289.766	197.864	47.2391	209.229	126.884	188.237	174.784	24.7044
						23	148.023	109.911	158.613	305.91	180.614	43.0545	161.715	180.415	173.057	171.729	5.43893
						24	82.8556	115.499	162.417	216.723	144.374	29.1235	197.869	114.933	130.714	147.839	25.4266
						25	125.022	191.963	226.955	284.796	207.184	33.4126	153.172	166.438	149.067	156.226	5.2421
						26	79.194	177.964	174.009	254.377	171.386	35.8667	190.653	134.333	138.521	154.502	18.1157
						27	149.905	137.224	128.104	171.133	146.592	9.32206	145.123	139.987	167.264	150.791	8.36861
						28	135.758	144.59	122.092	251.635	163.519	29.7343	153.674	115.094	136.903	135.224	11.1687
						29	161.087	135.061	169.284	275.596	185.257	30.984	152.875	129.68	164.261	148.939	10.1749
						Tip Cell Mean Distance (µm)
							Direct Flow				Bypass Flow
						Track	Scaffold 1	Scaffold 2	Scaffold 3	Scaffold 4	Scaffold 1	Scaffold 2	Scaffold 3
						1	395.289	669.554	513.092	546.469	466.28	578.671	554.703
						2	479.811	706.647	643.723	811.37	531.406	520.722	517.922
						3	706.647	578.95	500.313	741.076	451.388	520.605	478.325
						4	802.283	480.755	471.799	704.113	660.488	579.437	505.003
						5	524.072	475.902	590.881	749.746	530.13	605.376	582.96
						6	464.791	651.059	507.891	939.206	514.088	366.467	675.613
						7	500.76	514.732	633.087	981.127	683.688	452.122	302.82
						8	409	345.955	506.65	765.846	475.714	384.644	384.644
						9	484.206	263.909	595.016	664.713	582.302	330.673	613.183
						10	536.743	588.785	630.748	857.731	639.828	639.828	616.309
						Avg	530.36	527.625	559.32	776.14	553.531	497.854	523.148
						SEM	40.5425	44.894	20.7191	40.674	26.5309	34.3293	35.699
							AVG	SEM	P-Value
						Direct flow	598.361	59.6917	0.019
						Bypass Flow	524.845	16.0948
						Average Tip Cell Velocity (µm/hr)
							Direct Flow				Bypass Flow
						Track	Scaffold 1	Scaffold 2	Scaffold 3	Scaffold 4	Scaffold 1	Scaffold 2	Scaffold 3
						1	12.7513	21.5985	16.5514	17.628	15.0413	18.6668	17.8937
						2	15.4778	22.7951	20.7652	26.1732	17.1421	16.7975	16.7072
						3	22.7951	18.6758	16.1391	23.9057	14.5609	16.7937	15.4298
						4	25.8801	15.5082	15.2193	22.7133	21.3061	18.6915	16.2904
						5	16.9056	15.3517	19.0607	24.1854	17.101	19.5282	18.8052
						6	14.9932	21.0019	16.3836	30.297	16.5835	11.8215	21.794
						7	16.1535	16.6043	20.4222	31.6493	22.0545	14.5846	9.76838
						8	13.1935	11.1598	16.3436	24.7047	15.3456	12.4079	12.4079
						9	15.6195	8.51318	19.1941	21.4424	18.7839	10.6669	19.7801
						10	17.3143	18.9931	20.3467	27.6687	20.6396	20.6396	19.8809
						Avg	17.1084	17.0202	18.0426	25.0368	17.8558	16.0598	16.8757
						SEM	1.84954	2.04805	0.945203	1.85554	1.21033	1.56609	1.62858
							AVG	SEM	P-Value
						Direct flow	19.302	1.92554	0.019
						Bypass Flow	16.9305	0.519189

## Sheet: Supplementary Figure 1
	HAMEC and HNDF epifluorescence area fraction in R1, R2 and R3 areas within cultivation time under flow condition
		Area Fraction (%)
	Time (Hr)	R1 HNDF	R2 HNDF	R3 HNDF	R2 EC	R3 EC
	0	70.4056	3.68079	-3.4771	1.83897	-1.07117
	1	79.0521	5.88585	-3.5551	1.67811	-0.958172
	2	81.243	10.6961	-2.6361	4.30786	-0.270172
	3	74.3885	12.9287	-1.9471	5.52871	-0.0941722
	4	85.3739	10.1284	-2.1771	1.97893	-0.564172
	5	85.8446	16.0309	-1.2371	6.05229	-0.0921722
	6	84.6433	18.71	-0.1891	7.41993	0.245828
	7	86.4997	18.9993	-1.2051	7.60266	0.431828
	8	88.019	21.505	-2.7141	7.40199	0.240828
	9	86.3243	23.8695	-0.8881	8.59556	0.872828
	10	89.5443	23.6857	-1.3231	7.71256	0.512828
	11	89.9368	27.9425	0.0059	8.21865	0.720828
	12	89.1904	31.2567	0.3349	9.16835	1.32383
	13	91.0617	32.1755	-0.1951	9.4393	1.05883
	14	91.6104	35.5335	1.6049	9.9646	1.08583
	15	90.7577	40.0989	0.1899	11.4931	1.79883
	16	92.0236	41.1219	-1.1061	11.9505	1.18583
	17	92.049	43.1866	1.9709	12.1623	1.12983
	18	91.8611	45.8004	2.2959	12.511	1.39183
	19	90.6099	47.9039	2.4969	18.3064	3.37483
	20	90.5996	47.6423	1.7959	16.4447	3.09383
	21	91.6822	47.8599	1.6559	13.3101	2.10683
	22	90.7884	50.3416	2.8439	13.8417	2.72883
	23	92.3015	52.1686	-0.2771	13.5082	2.43783
	24	91.9779	55.3128	1.4599	14.411	2.92183
	25	91.229	57.8104	1.2609	14.8017	3.59583
	26	91.0185	58.3714	1.3179	13.7884	3.00983
	27	88.9719	58.9541	1.3349	10.8043	2.42283
	28	92.5565	56.525	0.1219	7.97151	1.23783
	29	93.1797	61.1484	2.2369	9.58646	1.67383
	30	93.2433	65.8976	4.8179	11.6275	2.55483
	31	93.074	70.2434	6.1339	15.1846	4.20283
	32	93.2383	72.9404	8.6759	17.2006	5.65683
	33	91.7469	75.2596	12.3089	17.3985	6.24483
	34	91.1738	75.9026	9.6479	16.8242	6.07083
	35	93.8316	73.8881	10.4449	16.0025	6.16883
	36	92.8628	78.2375	13.0669	17.6662	7.36883
	37	91.7254	79.8149	15.1469	17.9605	7.48083
	38	92.6381	79.1845	15.1109	15.4751	6.81983
	39	93.6293	80.4899	16.8629	19.2609	9.32183
	40	92.5523	83.7199	19.9709	21.068	10.5908
	41	92.0031	84.3652	21.5409	21.1431	10.8698
	42	90.9589	83.9112	22.1839	19.5158	9.88583
	43	91.7855	82.0193	20.2159	13.2078	6.21483
	44	93.4596	82.4331	18.8449	14.203	6.44583
	45	92.3751	84.8945	23.1069	15.6259	8.93783
	46	92.499	85.4086	24.3389	15.4133	9.82683
	47	91.6958	86.0799	26.0699	15.1878	10.1228
	48	91.1582	85.3744	26.2389	11.9743	8.43383
	49	91.3091	84.1551	25.3469	8.8514	6.98883
	50	93.4838	83.3361	25.3579	7.71189	7.14283
	51	92.7486	86.3523	29.4639	12.6287	10.3458
	52	92.5217	87.7186	31.8109	13.402	12.1158
	53	92.2125	88.3461	33.9389	14.0567	13.5338
	54	92.2889	88.5585	34.8779	13.7234	14.4398
	55	92.2521	88.6397	36.5299	13.1111	14.9338
	56	92.2055	88.7328	38.0489	12.9814	15.4678
	57	91.3262	88.7094	39.4169	11.6833	15.4728
	58	91.9544	87.349	39.4119	7.42944	12.4028
	59	92.6507	87.5305	40.2999	7.84374	13.2398
	60	93.1252	88.7561	42.5119	11.3514	17.2628
	61	92.605	90.3926	45.6949	14.3662	21.2048

## Sheet: Supplementary Figure 3
HAMEC epifluorescence area fraction measured in the lumen of a TEVG construct cultured under flow of 0.1ml/min
Time (hr)	% Area
1	36.725
2	33.734
3	36.044
4	39.13
5	42.674
6	44.462
7	46.266
8	48.244
9	49.636
10	46.139
